# Supplementary material for: Pollinator importance networks illustrate the crucial value of bees in a highly speciose plant community
Source: Sci Rep. 2017 Aug 21;7:8389. doi: 10.1038/s41598-017-08798-x (PMC5566368; doi:10.1038/s41598-017-08798-x)
Supplement: Supplementary file 2 — Supplementary Table S1 [file 41598_2017_8798_MOESM2_ESM.xlsx]

## Sheet: Supplementary Table S1
Supplementary Table S1:Taxonomy of visitor groups, from a sub sample of collected specimens.
visitor group	detailed categories	Family	Name		Taxonomist
Andrena	Andrenalarge	Andrenidae	unavailable
	Andrenamedium	Andrenidae	unavailable
	Andrenasmall	Andrenidae	unavailable
ant	ant		none identified
Anthophora	Anthophora	Apidae	Anthophora dispar	Lepeletier, 1841	Chris O'Toole
		Apidae	Anthophora rubricrus	Dours, 1869	Chris O'Toole
		Apidae	Anthophora plumipes	Pallas, 1772	Chris O'Toole
		Apidae	Anthophora dufourii	Lepeletier, 1841	Chris O'Toole
Apis	Apis	Apidae	Apis melifera	Linnaeus, 1761	Gavin Ballantyne
Bombus	Bombus	Apidae	Bombus terrestris	Linnaeus, 1758	Gavin Ballantyne
Bombylius	Bombylius	Bombyliidae	Bombyliusfimbriatus	Meigen, 1820	Amnon Freidberg
		Bombyliidae	Bombyliusspp.		Amnon Freidberg
Ceratina	Ceratinalarge	Apidae	Ceratina cucurbita	Rossi 1792	Michael Terzo
		Apidae	Ceratina neocallosa	Daly, 1983	Michael Terzo
	Ceratinasmall	Apidae	Ceratina schwarzi	Kocourek, 1998	Michael Terzo
		Apidae	Ceratina bispinosa	Handlirsch, 1889	Michael Terzo
Chelostoma	Chelostomalarge	Megachilidae	none identified
	Chelostomamedium	Megachilidae	Chelostoma (Chelostoma) mocsaryi	Schletterer, 1889	Andreas Muller
		Megachilidae	Chelostoma (Gyrodromella) hebraeum	Benoist 1935	Andreas Muller
	Chelostomasmall	Megachilidae	Chelostoma (Chelostoma) spec. nov. 3		Andreas Muller
Coleoptera	bruchid	Chrysomelidae	Bruchidius bimaculatus	Olivier, 1795	Laibale Friedman
		Chrysomelidae	Bruchidius bituberculatus	Schilsky, 1905	Laibale Friedman
	Stenopterus	Cerambycidae	Stenopterus flavicornis	Küster, 1846	Laibale Friedman
	Coleoptera medium	Oedemeridae	Oedemera flavipennis	Schmidt, 1846	Laibale Friedman
		Oedemeridae	Chrysanthia flavipes	Reitter, 1889	Laibale Friedman
	Coleoptera small	Elateridae	Cardiophorus maculicollis	Reiche & Saulcy, 1856	Laibale Friedman
		Melyridae	Acromalachius flexicornis	Baudi di Selve, 1873	Laibale Friedman
		Malachiidae	Axinotarsus alticola	Abeille de Perrin, 1882	Laibale Friedman
		Melyridae	Dasytes nigroaeneus	Küster, 1846	Laibale Friedman
		Melyridae	Aplocnemus hierichonticus	Sahlberg, 1913	Laibale Friedman
		Melyridae	Dolichophron cylindrimorphum	Kiesenwetter, 1867	Laibale Friedman
		Mordellidae	Mordellistena pumila	Gyllenhal, 1810	Laibale Friedman
		Chrysomelidae	Exosoma thoracicum	Redtenbacher, 1843	Laibale Friedman
Diptera	Diptera large	Calliphoridae	Calliphora vicina	Robineau-Desvoidy, 1830	Amnon Freidberg
		Ulidiidae	Dorycera judaea	Hendel, 1908	Amnon Freidberg
		Sarcophagidae	Sarcophagasp.		Amnon Freidberg
	Diptera medium	Tachinidae	Allophorasp.		Amnon Freidberg
		Rhinophoridae	Stevenia angustifrons	Villeneuve, 1912	Amnon Freidberg
		Rhinophoridae	Phyto latifrons	Kugler, 1978	Amnon Freidberg
		Calliphoridae	Lucilia sericata	Meigen, 1826	Amnon Freidberg
		Muscidae	Neomyia cornicina	Fabricius, 1781	Amnon Freidberg
		Empididae	Empissp.		Amnon Freidberg
		Bibionidae	Bibio hortulans	Linnaeus, 1758	Amnon Freidberg
	Diptera small	Tachinidae	Pseudominthosp.		Amnon Freidberg
		Anthomyzidae	Anthomyzidae (various genera and species)		Amnon Freidberg
		Conopidae	Myopa morio	Meigen, 1804	Amnon Freidberg
		Bombyliidae	Eclimus gracilis	Loew 1844	Amnon Freidberg
Eucera	Euceralarge	Apidae	Eucera (Eucera) nigrilabris	Lepeletier, 1841	Stephan Risch
	Euceramedium	Apidae	Eucera ebmeri	Risch, 1999	Stephan Risch
		Apidae	Eucera (Rhyteucera) laxiscopa	Alfken, 1935	Stephan Risch
		Apidae	Eucera (Agatheucera) cinnamomea	Alfken, 1935	Stephan Risch
		Apidae	Eucera (Pareucera) albofasciata	Friese 1895	Stephan Risch
		Apidae	Eucera (Agatheucera) friesei	Risch, 2003	Stephan Risch
	Eucerasmall	Apidae	Eucera (Atopeucera) decipiens	Alfken, 1935	Stephan Risch
Eulasia		Glaphyridae	Eulasia genei	Truqui, 1848	Laibale Friedman
		Glaphyridae	Eulasia sp.		Laibale Friedman
Hemiptera	Hemiptera		none identified (nymphs)
Hylaeus	Hylaeuslarge	Colletidae	Hylaeus armeniacus	Warncke, 1981	Holger Dathe
	Hylaeussmall	Colletidae	Hlyaeus sidensis	Warncke, 1981	Holger Dathe
Lasioglossum	Lasioglossumlarge	Halictidae	Lasioglossum israelense	Ebmer, 1974	Alain Pauly
		Halictidae	Halictus tetrazonianellus	Strand, 1921	Alain Pauly
		Halictidae	Lasioglossum nigripes pharaonis	Lepeletier, 1841	Alain Pauly
	Lasioglossummedium	Halictidae	Lasioglossum lineare	Schenck, 1870	Alain Pauly
		Halictidae	Lasioglossum marginatum	Brullé, 1832	Alain Pauly
	Lasioglossumsmall	Halictidae	Lasioglossum transitorium uncinum	Schenck, 1868	Alain Pauly
		Halictidae	Lasioglossum lineare	Lepeletier, 1841	Alain Pauly
		Halictidae	Lasioglossum aff morio	Fabricius,1793	Alain Pauly
		Halictidae	Lasioglossum pseudosphecodimorphum	Blüthgen, 1923	Alain Pauly
		Halictidae	Lasioglossum pygmaeum patulum	Schenck, 1853	Alain Pauly
		Halictidae	Lasioglossum punctatissimum	Schenck, 1853	Alain Pauly
		Halictidae	Lasioglossum enslini	Ebmer, 1972	Alain Pauly
Megachile	Megachile	Megachilidae	Megachile manicata	Giraud, 1861	Christophe Praz
		Megachilidae	Megachile montenegrensis	Dours, 1873	Christophe Praz
		Megachilidae	Megachile sicula	Rossi, 1792	Christophe Praz
		Megachilidae	Megachile parietina	Geoffroy, 1785	Christophe Praz
Orthoptera	Orthoptera		none identified (nymphs)
Osmiini	Osmiini large	Megachilidae	Hoplitis (Anthocopa) obtusa	Friese, 1899	Andreas Müller
		Megachilidae	Protosmia (Chelostomopsis) longiceps	Friese, 1899	Andreas Müller
		Megachilidae	Hoplitis (Hoplitis) pallicornis	Friese, 1895	Andreas Müller
	Osmiini medium	Megachilidae	Osmia (Pyrosmia) amathusica	Mavromoustakis, 1937	Andreas Müller
		Megachilidae	Osmia (Pyrosmia) cephalotes	Morawitz, 1870	Andreas Müller
		Megachilidae	Osmia (Erythrosmia) andrenoides	Spinola, 1808	Andreas Müller
		Megachilidae	Protosmia (Chelostomopsis) spec. nov. A		Andreas Müller
		Megachilidae	Hoplitis (Anthocopa) spec.		Andreas Müller
		Megachilidae	Hoplitis (Hoplitis) hierichonica	Mavromoustakis, 1949	Andreas Müller
		Megachilidae	Osmia (Erythrosmia) erythrogastra	Ferton, 1905	Andreas Müller
	Osmiini small	Megachilidae	Osmia (Pyrosmia) cephalotes	Morawitz, 1870	Andreas Müller
		Megachilidae	Osmia (Pyrosmia) submicans	Morawitz, 1870	Andreas Müller
		Megachilidae	Osmia (Pyrosmia) amathusica	Mavromoustakis, 1937	Andreas Müller
		Megachilidae	Hoplitis (Anthocopa) serainae	Müller, 2012	Andreas Müller
		Megachilidae	Osmia (Helicosmia) mirhiji	Mavromoustakis, 1957	Andreas Müller
		Megachilidae	Osmia (Alllosmia) lhotelleriei	Pérez, 1887	Andreas Müller
		Megachilidae	Osmia (Osmia) bicornis	Linnaeus,1758	Andreas Müller
		Megachilidae	Osmia (Helicosmia) mirhiji	Mavromoustakis, 1957	Andreas Müller
		Megachilidae	Osmia (Pyrosmia) cyanoxantha	Pérez, 1879	Andreas Müller
		Megachilidae	Osmia (Allosmia) rufotibialis	Friese, 1920	Andreas Müller
		Megachilidae	Hoplitis (Micreriades) spec.		Andreas Müller
		Megachilidae	Osmia (Pyrosmia) viridana	Morawitz, 1874	Andreas Müller
Oxytherea	Oxytherea	Scarabaeidae	Oxythyrea noemi	Reiche & Saulcy, 1857	Laibale Friedman
Panurgus	Panurgus	Andrenidae	none collected
Synhalonia	Synhalonia	Apidae	Synhalonia plumigera	Kohl, 1905	Stephan Risch
syrphid	Episyrphus	Syrphidae	Episyrphus balteatus	De Geer, 1776	Amnon Freidberg
	eristalid	Syrphidae	Myiatropa florea	Linnaeus 1758	Amnon Freidberg
		Syrphidae	Merodonspp.		Amnon Freidberg
	syrphid large	Syrphidae	none collected		Amnon Freidberg
	syrphid medium	Syrphidae	Meliscaeva auricollis	Meigen, 1822	Amnon Freidberg
		Syrphidae	Syritta pipiens	Linnaeus, 1758	Amnon Freidberg
		Syrphidae	Sphaerophoriasp		Amnon Freidberg
		Syrphidae	Metasyrphus corollae	Fabricius, 1794	Amnon Freidberg
	syrphid small	Syrphidae	Pelecocera latifrons	Loew, 1856	Amnon Freidberg
		Syrphidae	Paragus tibialis	Fallén, 1817	Amnon Freidberg
Trachusa	Trachusa	Megachilidae	Trachusa pubescens	Morawitz, 1872	Christophe Praz
Trichodes	Trichodes	Cleridae	Trichodes affinis	Chevrolat, 1843	Laibale Friedman
Tropinota	Tropinota	Scarabaeidae	Tropinota hirta suturalis	Reitter, 1913	Laibale Friedman
Usia	Usia	Bombyliidae	Usia bicolor	Macquart, 1855	Amnon Freidberg
Vanessa	Vanessa	Nymphalidae	Vanessa sp.		Gavin Ballantyne
wasp	wasp		none identified
Xylocopa	Xylocopa	Apidae	Xylocopa violacea	Linnaeus, 1758	Michael Terzo
