# Supplementary material for: Pollinator importance networks illustrate the crucial value of bees in a highly speciose plant community
Source: Sci Rep. 2017 Aug 21;7:8389. doi: 10.1038/s41598-017-08798-x (PMC5566368; doi:10.1038/s41598-017-08798-x)
Supplement: Supplementary file 4 — Supplementary Table S3b [file 41598_2017_8798_MOESM4_ESM.xlsx]

## Sheet: Supplementary Table S3b
Supplementary Table S3b:Mean pollen deposition of visitor groups to plant species at a finer degree of taxonomic resolution, with standard errors and sample sizes.
		Allium trifoliatum	Asphodelus aestivus	Bellevalia flexuosa	Centaurea cyanoides	Cistus incanus	Cistus salvifolius	Convolvulus coelesyriacus	Cynoglossum creticum	Echium judaeum	Hirschfeldia incana	Linum pubescens	Lomelosia prolifera	Moraea sisyrinchium	Nonea obtusifolia	Ochthodium aegyptiacum	Ornithogalum narbonense	Phlomis viscosa	Prasium majus	Ruta chalepensis	Salvia fruticosa	Scandix verna	Stachys neurocalycina	Tordylium carmeli
Andrena		7.13±1.73 (61)	64.67±64.67 (3)	44.93±11.54 (30)	163.55±54.63 (11)	1307±1307 (2)	0 (4)	135±41.3 (3)	855.24±218.23 (33)		151.14±23.43 (22)			22.06±12.88 (18)	3±3 (2)	173.24±22.33 (67)						20.21±7.22 (44)		15.7±12.24 (10)
Andrena_L					198.67±52.37 (6)				855.24±218.23 (33)		183.17±34.52 (12)										0 (1)
Andrena_M		9.67±7.31 (3)	0 (1)	30.39±7.10 (23)	121.4±107.18 (5)		0 (1)				80.5±45.56 (4)			22.94±13.63 (17)	0 (1)	165±44.74 (3)						10.67±9.21 (3)
Andrena_S		7±1.8 (58)	97±97 (2)	92.39±40.66 (7)		1307±1307 (2)	0 (3)	135±41.3 (3)			134.17±35.35 (6)			7 (1)	6 (1)	173.63±23.32 (64)				0 (1)		20.9±7.73 (41)		15.7±12.24 (10)
ant					0 (2)			153.67±128.55 (3)					0 (1)
Anthophora			2.75±1.69 (20)	27.11±9.72 (28)	0 (1)	1445 (1)			403.08±353.52 (12)	131.31±35.61 (29)				41.25±10.71 (52)	72±21.07 (3)			14±7.1 (3)	9.43±7.08 (14)		5.07±2.21 (14)
Apis			13.44±7 (62)	136.8±56.05 (5)	89.39±17.86 (18)	610.81±88.77 (47)	417.88±114.25 (8)				84.64±14.1 (28)		3±0.74 (20)					99.43±61.47 (7)	16.23±4.31 (83)	52.98±9.28 (51)	15.14±3.16 (98)	7.5±7.5 (2)	19.44±3.8 (52)	0 (2)
Bombus						1601 (1)
Bombylius			15 (1)	53.75±25.87 (4)				73±44 (2)	350.1±85.43 (31)		107.33±90.52 (6)	14.43±11.32 (7)				199.33±194.36 (3)	23.67±8.34 (24)				0 (5)		37.5±37.5 (2)
Ceratina						2133 (1)		277 (1)		127.09±52.1 (11)				6.5±0.5 (2)			0 (1)				0 (1)	2 (1)	2±0 (2)
Ceratina_L						2133 (1)				78.625±27.81 (8)				6.5±0.5 (2)			0 (1)				0 (1)
Ceratina_S								277 (1)		256.33±176.23 (3)												2 (1)	2±0 (2)
Chelostoma						695.25±194.04 (4)	161.22±72.95 (9)	369 (1)		34 (1)	220.57±58.27 (7)		0 (1)	2±2 (5)			24.81±7.66 (21)				13±11.53 (3)
Chelostoma_L													0 (1)				27.33±10.9 (6)				13±11.54 (3)
Chelostoma_M										34 (1)				2.5±2.5 (4)			14±8.7 (6)
Chelostoma_S						695.25±194.04 (4)	161.22±72.95 (9)	369 (1)			220.57±58.27 (7)			0 (1)			30.33±10.72 (9)
Coleoptera		2±2 (2)		35 (1)		218.22±130.64 (9)	100±65.33 (10)	58.2±43.25 (5)					0.125±0.125 (8)				0 (1)				0 (1)	21 (1)	0 (2)	21±9.06 (5)
bruchid		2±2 (2)				253.86±167 (7)	0 (3)																0 (1)
Stenopterus							541±0 (2)
Coleoptera _M						187 (1)																		21±9.06 (5)
Coleoptera_S				35 (1)		0 (1)	91.8±86.41 (5)	58.2±43.25 (5)					0.125±0.125 (8)				0 (1)				0 (1)	21 (1)	0 (1)
Diptera		6.5±6.5 (2)	0 (1)				314 (1)	10.5±10.5 (2)			142.5±127.5 (2)	28 (1)	0 (1)			231.5±172.5 (2)				42.18±16.73 (17)		0 (18)	0 (1)	2.65±0.67 (34)
Diptera_L			0 (1)																	75.22±27.54 (9)
Diptera_M		0 (1)									142.5±127.5 (2)	28 (1)	0 (1)							4.6±4.6 (5)		0 (8)		2.81±0.7 (32)
Diptera_S		13 (1)					314 (1)	10.5±10.5 (2)								231.5±172.5 (2)				5.67±5.67 (3)			0 (1)
Eucera			3.18±1.31 (11)	24.3±13.69 (10)	0 (4)	1596 (1)		97±97 (2)		11.5±11.5 (4)	145.33±21.99 (3)		0.95±0.26 (60)	30.17±19.79 (12)	44.65±8.01 (63)						4±2.67 (5)		2.71±1.76 (7)
Eucera_L			0 (1)								145.33±21.99 (3)
Eucera_M			3.5±1.4 (10)	24.3±13.69 (10)	0 (4)	1596 (1)		97±97 (2)		0 (1)				30.17±19.79 (12)	44.65±8.01 (63)						4±2.67 (5)		2.71±1.76 (7)
Eucera_S										15.33±15.33 (3)			0.95±0.26 (60)
Eulasia							0 (2)
Hemipteran					28 (1)						32 (1)						74 (1)
Hylaeus																				9±6.9 (8)		2.86±2.4 (7)		2.75±2.43 (4)
Hylaeus_L																				9±6.9 (8)
Hylaeus_S																						2.86±2.4 (7)		2.75±2.43 (4)
Lasioglossum		14±4.24 (5)			105.6±71.83 (10)	466.48±118.64 (29)	222.25±45.6 (53)	178.83±27.3 (23)		0 (4)	170.24±38.63 (25)		2±1.53 (3)	9.14±3.37 (7)		101.6±38.16 (5)	29.57±12.93 (7)		14.33±14.33 (3)	0 (4)	5.8±3.64 (5)	65.75±31.34 (31)	0 (1)	13.96±7 (27)
Lasioglossum_L					211.2±132.82 (5)	1690±101 (2)	97 (1)	115 (1)					3±2 (2)				15 (1)
Lasioglossum_M		14±4.24 (5)				446.88±154.37 (17)	234.61±52.94 (44)	181.73±28.4 (22)			188.33±44.91 (21)		0 (1)			91 (1)	25.8±16.76 (5)				5.8±3.64 (5)	65.75±31.34 (8)		15.13±7.85 (24)
Lasioglossum_S					0 (2)	255.1±128.2 (10)	169.88±82.67 (8)			0 (3)	75.25±20.49 (4)			9.14±3.37 (7)		104.25±49.15 (4)	63 (1)		14.33±14.33 (3)	0 (4)			0 (1)	4.67±2.33 (3)
Megachile									549.2±260.78 (5)												4 (1)
Orthoptera												0 (1)
Osmiini				219 (1)	73.69±16.8 (52)	2502.8±601.94 (5)		122.75±20.35 (8)	1029.4±616.67 (5)	159.55±19.09 (89)			0.5±0.5 (2)	1 (1)	61.5±13.5 (2)		85±28.7 (4)		8±8 (2)		3.33±2.57 (12)		10.53±4.75 (19)	3±0 (2)
Osmiini_L					75.14±17.07 (51)	2448.5±1841.5 (2)		53.5±19.5 (2)									93±38.97 (3)				0 (1)
Osmiini_M					0 (1)	2083 (1)		145.83±17.92 (6)	68 (1)	167.92±21.36 (76)			0.5±0.5 (2)	1 (1)			61 (1)		16 (1)		0 (3)		4.11±2.81 (9)
Osmiini_S				219 (1)		2767±267 (2)			1269.25±733.15 (4)	110.62±37.34 (13)					61.5±13.5 (2)				0 (1)		5±3.79 (8)		16.3±8.46 (10)	3±0 (2)
Oxytherea					85 (1)		931.5±423.5 (2)							3±2 (2)
Panurgus											115.8±46.22 (5)
Synhalonia																		29.68±8.86 (19)			0 (5)
syrphid					0 (1)	175.67±70.57 (9)	0 (7)				161.83±82.33 (6)	0 (1)	0 (2)			0 (1)				6.64±2.96 (11)	0 (3)	31.31±11.5 (13)	1±0.63 (5)	7.65±3.51 (23)
Episyrphus						229.5±229.5 (2)	0 (1)						0 (2)									43.9±14.85 (9)
eristalid						0 (1)	0 (3)														0 (1)
syrphid_L							0 (1)														0 (2)	0 (1)
syrphid_M		0 (1)			0 (1)	187±84.82 (6)	0 (2)				161.83±82.33 (6)					0 (1)				6.64±2.96 (11)		4±4 (3)		7.65±3.51 (23)
syrphid_S												0 (1)											2.5±0.5 (2)
Trachusa																		44.47±8.12 (57)
Trichodes					38 (1)		378±289.14 (3)							74 (1)								0 (4)
Tropinota														14 (1)
Usia		4±4 (2)			119.5±119.5 (2)			72.83±16.54 (47)				78.45±10 (58)					45.42±23.54 (19)
Vanessa						304±152.16 (3)	0 (1)						1.05±0.37 (21)
wasp																49 (1)						70.67±38.86 (3)		5.5±5.5 (2)
Xylocopa																		54.58±10.3 (19)			11.57±9.41 (7)
