# Supplementary material for: Pollinator importance networks illustrate the crucial value of bees in a highly speciose plant community
Source: Sci Rep. 2017 Aug 21;7:8389. doi: 10.1038/s41598-017-08798-x (PMC5566368; doi:10.1038/s41598-017-08798-x)
Supplement: Supplementary file 5 — Sup﻿plementary Table S4Supplementary Table S5 [file 41598_2017_8798_MOESM5_ESM.xlsx]

## Sheet: Supplementary Table S5
Supplementary Table S5: Output from hurdle model of pollen deposition at the species level, with output for pollen presence and pollen deposition for each plant species. All visitors groups were included as factors and time of day and length of visit were
Allium trifoliatum
Probability of pollen deposition:
	Estimate	Std. Error	z	value	Pr(>|z|)
control pollen	8.62	5.86	1.47	0.1409
Andrena	2.5	0.845	2.96	0.0031	**
Coleoptera	0.227	4.22	0.05	0.9571
Diptera	17.5	4610	0	0.997
Lasioglossum	18.5	2850	0.01	0.9948
Usia	18.9	4610	0	0.9967
time of visit	-0.000195	0.000133	-1.46	0.1443
length of visit	-0.00299	0.015	-0.2	0.8416
AIC: 65.95
Pollen grains deposited:
	Estimate	Std. Error	z	value	Pr(>|z|)
control pollen	6.06	1.15	5.29	1.2e-07	***
Andrena	-0.33	0.359	-0.92	0.3573
Coleoptera	-0.032	1.13	-0.03	0.9775
Diptera	-0.662	0.701	-0.95	0.3444
Lasioglossum	0.134	0.507	0.26	0.792
Usia	-0.52	0.701	-0.74	0.4581
time of visit	-6.82e-05	2.51e-05	-2.72	0.0066	**
length of visit	-0.00211	0.00259	-0.81	0.4158
AIC: 564.5
Asphodelus aestivus
Probability of pollen deposition:
	Estimate	Std. Error	z	value	Pr(>|z|)
control pollen	-3.97	2.12	-1.87	0.061	.
Andrena	0.87	1.48	0.59	0.555
Anthophora	0.979	0.935	1.05	0.295
Apis	1.49	0.826	1.8	0.072	.
Eucera	1.59	1	1.59	0.112
time of visit	5.57e-05	4.91e-05	1.13	0.257
length of visit	0.0169	0.0177	0.96	0.339
AIC: 152.9
Pollen grains deposited:
	Estimate	Std. Error	z	value	Pr(>|z|)
control pollen	-2.89	1.82	-1.59	0.1129
Andrena	3.51	1.53	2.3	0.0216	*
Anthophora	-0.632	1.04	-0.61	0.545
Apis	1.09	0.933	1.17	0.2428
Eucera	-0.166	1.05	-0.16	0.874
time of visit	0.000126	3.92e-05	3.22	0.0013	**
length of visit	-0.00544	0.0137	-0.4	0.6907
AIC: 373
Bellevalia flexuosa
Probability of pollen deposition:
	Estimate	Std. Error	z	value	Pr(>|z|)
control pollen	0.732	4.21	0.17	0.862
Andrena	1.47	0.857	1.72	0.086	.
Anthophora	1.65	0.87	1.9	0.057	.
Apis	17.1	1770	0.01	0.992
Bombylius	0.624	1.31	0.48	0.633
Eucera	0.897	0.992	0.9	0.366
time of visit	-7.36e-06	0.000101	-0.07	0.942
length of visit	0.021	0.0471	0.45	0.655
AIC: 87.09
Pollen grains deposited:
	Estimate	Std. Error	z	value	Pr(>|z|)
control pollen	5.19	1.84	2.82	0.0048	**
Andrena	0.65	0.445	1.46	0.1441
Anthophora	0.167	0.441	0.38	0.7048
Apis	1.48	0.63	2.35	0.0187	*
Bombylius	0.929	0.751	1.24	0.2157
Eucera	0.181	0.547	0.33	0.7407
time of visit	-3.62e-05	4.34e-05	-0.83	0.4049
length of visit	-0.00236	0.0135	-0.17	0.8619
AIC: 796.6
Centaurea cyanoides
Probability of pollen deposition:
	Estimate	Std. Error	z	value	Pr(>|z|)
control pollen	19	4580	0	1
Andrena	0.186	7020	0	1
ant	-0.401	13300	0	1
Apis	-0.169	6190	0	1
Eucera	-0.11	9980	0	1
Lasioglossum	-18.2	4580	0	1
Osmiini	-18.2	4580	0	1
Usia	0.255	13300	0	1
time of visit	4.35e-05	0.000109	0.4	0.69
length of visit	-0.0119	0.0119	-1	0.32
AIC: 58.39
Pollen grains deposited:
	Estimate	Std. Error	z	value	Pr(>|z|)
control pollen	2.14	0.971	2.2	0.02755	*
Andrena	1.34	0.367	3.64	0.00027	***
ant	-2.83	0.751	-3.76	0.00017	***
Apis	0.636	0.325	1.96	0.05011	.
Eucera	-0.653	0.52	-1.26	0.20863
Lasioglossum	0.869	0.388	2.24	0.02525	*
Osmiini	0.573	0.272	2.11	0.03496	*
Usia	0.738	0.692	1.07	0.28576
time of visit	5.67e-05	2.31e-05	2.45	0.01416	*
length of visit	-0.00703	0.00505	-1.39	0.16326
AIC: 1277
Cistus incanus
Probability of pollen deposition:
	Estimate	Std. Error	z	value	Pr(>|z|)
control pollen	2.08	53300	0	1
Andrena	20.5	34600	0	1
Apis	20.5	7690	0	1
Chelostoma	20.5	25400	0	1
Coleoptera	20.5	31700	0	1
Lasioglossum	20.5	8980	0	1
Osmiini	20.5	22000	0	1
syrphid	20.5	16300	0	1
Vanessa	20.5	28600	0	1
time of visit	1.15e-11	1.34	0	1
length of visit	5.23e-10	110	0	1
AIC: 34.56
Pollen grains deposited:
	Estimate	Std. Error	z	value	Pr(>|z|)
control pollen	5.02	1.08	4.63	3.7e-06	***
Andrena	2.05	0.727	2.81	0.0049	**
Apis	1.41	0.284	4.98	6.4e-07	***
Chelostoma	1.5	0.559	2.69	0.0071	**
Coleoptera	0.571	0.673	0.85	0.3966
Lasioglossum	1.19	0.299	3.98	6.9e-05	***
Osmiini	2.67	0.498	5.37	8e-08	***
syrphid	0.466	0.403	1.16	0.2478
Vanessa	0.869	0.616	1.41	0.1586
time of visit	5.21e-06	2.66e-05	0.2	0.845
length of visit	6.42e-05	0.00217	0.03	0.9764
AIC: 1840
Cistus salvifolius
Probability of pollen deposition:
	Estimate	Std. Error	z	value	Pr(>|z|)
control pollen	3	53400	0	1
Andrena	19.6	24500	0	1
Apis	19.6	20000	0	1
Chelostoma	19.6	16700	0	1
Coleoptera	19.6	25200	0	1
Eulasia	19.6	35600	0	1
Lasioglossum	19.6	7280	0	1
Oxytherea	19.6	35200	0	1
syrphid	19.6	19900	0	1
Trichodes	19.6	28900	0	1
time of visit	7.76e-12	1.31	0	1
length of visit	1.42e-10	100	0	1
AIC: 32.04
Pollen grains deposited:
	Estimate	Std. Error	z	value	Pr(>|z|)
control pollen	2.92	1.06	2.76	0.0058	**
Andrena	-1.29	0.524	-2.46	0.0138	*
Apis	0.395	0.442	0.89	0.3721
Chelostoma	0.299	0.387	0.77	0.44
Coleoptera	0.346	0.534	0.65	0.5163
Eulasia	-0.36	0.727	-0.5	0.6206
Lasioglossum	0.518	0.253	2.05	0.0407	*
Oxytherea	1.9	0.715	2.66	0.0079	**
syrphid	-0.927	0.442	-2.1	0.0359	*
Trichodes	1.1	0.601	1.83	0.0673	.
time of visit	6.52e-05	2.55e-05	2.56	0.0105	*
length of visit	-0.00376	0.00195	-1.92	0.0546	.
AIC: 1581
Convolvulus coelesyriacus
Probability of pollen deposition:
	Estimate	Std. Error	z	value	Pr(>|z|)
control pollen	-7.02	11.5	-0.61	0.54
Andrena	20.4	16400	0	1
ant	19.7	16300	0	1
Bombylius	19.5	19900	0	1
Coleoptera	17.2	11200	0	1
Diptera	20.6	17300	0	1
Eucera	19.3	20400	0	1
Lasioglossum	20.9	5880	0	1
Osmiini	21.3	10300	0	1
Usia	2.36	2.5	0.94	0.35
time of visit	0.000195	0.00027	0.72	0.47
length of visit	0.0448	0.0871	0.51	0.61
AIC: 39.26
Pollen grains deposited:
	Estimate	Std. Error	z	value	Pr(>|z|)
control pollen	3.25	0.719	4.52	6.1e-06	***
Andrena	1.22	0.542	2.25	0.0245	*
ant	1.15	0.542	2.12	0.034	*
Bombylius	0.717	0.652	1.1	0.2717
Coleoptera	0.0195	0.474	0.04	0.9672
Diptera	-0.936	0.69	-1.36	0.1747
Eucera	0.781	0.651	1.2	0.2304
Lasioglossum	1.49	0.308	4.83	1.4e-06	***
Osmiini	1.27	0.394	3.22	0.0013	**
Usia	0.691	0.281	2.46	0.014	*
time of visit	1.76e-05	1.66e-05	1.06	0.2905
length of visit	0.00274	0.00152	1.8	0.0723	.
AIC: 1249
Cynoglossum creticum
Probability of pollen deposition:
	Estimate	Std. Error	z	value	Pr(>|z|)
control pollen	9.25	4.17	2.22	0.0267	*
Andrena	2.89	1.15	2.51	0.0122	*
Anthophora	3.98	1.57	2.53	0.0114	*
Bombylius	3.35	1.29	2.59	0.0095	**
Chalichodoma	17.4	1670	0.01	0.9917
Osmiini	1.39	1.33	1.05	0.2949
time of visit	-0.000264	9.8e-05	-2.7	0.007	**
length of visit	0.12	0.0687	1.75	0.0804	.
AIC: 87.9
Pollen grains deposited:
	Estimate	Std. Error	z	value	Pr(>|z|)
control pollen	4.2	1.22	3.46	0.00055	***
Andrena	1.64	0.391	4.18	2.9e-05	***
Anthophora	0.913	0.492	1.86	0.06344	.
Bombylius	0.763	0.396	1.93	0.05393	.
Chalichodoma	1.24	0.617	2.01	0.04399	*
Osmiini	1.95	0.67	2.91	0.00363	**
time of visit	2.73e-05	2.86e-05	0.96	0.3391
length of visit	0.00482	0.00332	1.45	0.1471
AIC: 1319
Echium judaeum
Probability of pollen deposition:
	Estimate	Std. Error	z	value	Pr(>|z|)
control pollen	-10.6	4.39	-2.41	0.01595	*
Anthophora	3.54	1.25	2.84	0.00448	**
Ceratina	2.25	1.54	1.46	0.14435
Eucera	2.01	1.51	1.33	0.18338
Lasioglossum	1.22	1.56	0.78	0.43347
Osmiini	3.44	0.939	3.67	0.00025	***
time of visit	0.000321	0.000121	2.66	0.00783	**
length of visit	-0.112	0.0632	-1.77	0.07648	.
AIC: 80.97
Pollen grains deposited:
	Estimate	Std. Error	z	value	Pr(>|z|)
control pollen	2.38	1.01	2.37	0.01768	*
Anthophora	1.36	0.388	3.51	0.00044	***
Ceratina	1.28	0.473	2.71	0.00668	**
Eucera	-0.495	0.69	-0.72	0.47303
Lasioglossum	-0.958	0.873	-1.1	0.2723
Osmiini	1.39	0.338	4.11	4e-05	***
time of visit	3.96e-05	2.51e-05	1.58	0.11402
length of visit	-0.00488	0.0188	-0.26	0.79528
AIC: 1684
Hirschfeldia incana
Probability of pollen deposition:
	Estimate	Std. Error	z	value	Pr(>|z|)
control pollen	2.2	46000	0	1
Andrena	20.4	10800	0	1
Apis	20.4	9580	0	1
Bombylius	20.4	19800	0	1
Chelostoma	20.4	18600	0	1
Diptera	20.4	34700	0	1
Eucera	20.4	28100	0	1
Lasioglossum	20.4	9730	0	1
Panurgus	20.4	21700	0	1
syrphid	20.4	20200	0	1
time of visit	-8.4e-11	1.09	0	1
length of visit	2.11e-09	552	0	1
AIC: 37
Pollen grains deposited:
	Estimate	Std. Error	z	value	Pr(>|z|)
control pollen	0.575	0.825	0.7	0.48546
Andrena	1.4	0.274	5.1	3.3e-07	***
Apis	1.03	0.26	3.95	7.9e-05	***
Bombylius	1.12	0.398	2.82	0.0048	**
Chelostoma	1.5	0.38	3.94	8.2e-05	***
Diptera	1.74	0.635	2.75	0.00604	**
Eucera	1.69	0.527	3.21	0.00134	**
Lasioglossum	1.36	0.262	5.18	2.2e-07	***
Panurgus	1.38	0.428	3.24	0.00121	**
syrphid	1.34	0.403	3.32	0.00089	***
time of visit	7.41e-05	1.89e-05	3.92	8.9e-05	***
length of visit	0.00734	0.00958	0.77	0.44373
AIC: 1451
Linum pubescens
Probability of pollen deposition:
	Estimate	Std. Error	z	value	Pr(>|z|)
control pollen	1.1	27200	0	1
Bombylius	20.5	11200	0	1
Usia	20.5	3840	0.01	1
time of visit	9.95e-11	0.658	0	1
length of visit	-6.47e-11	12.1	0	1
AIC: 32.49
Pollen grains deposited:
	Estimate	Std. Error	z	value	Pr(>|z|)
control pollen	1.48	0.844	1.75	0.08	.
Bombylius	0.588	0.412	1.43	0.15
Usia	1.98	0.261	7.58	3.6e-14	***
time of visit	2.57e-05	1.96e-05	1.31	0.19
length of visit	-0.000198	0.000361	-0.55	0.58
AIC: 810.3
Lomelosia prolifera
Probability of pollen deposition:
	Estimate	Std. Error	z	value	Pr(>|z|)
control pollen	-1.55	2.68	-0.58	0.5629
Apis	2.64	0.915	2.88	0.0039	**
Coleoptera	-1.25	1.85	-0.68	0.4996
Eucera	0.956	0.711	1.34	0.1787
Lasioglossum	1.88	1.42	1.33	0.1837
Osmiini	1.24	1.56	0.79	0.4283
syrphid	-14.3	1030	-0.01	0.9889
Vanessa	0.784	0.826	0.95	0.3423
time of visit	6.29e-06	6.41e-05	0.1	0.9218
length of visit	0.00231	0.00523	0.44	0.6591
AIC: 176.5
Pollen grains deposited:
	Estimate	Std. Error	z	value	Pr(>|z|)
control pollen	0.933	1.48	0.63	0.53
Apis	0.718	0.688	1.04	0.3
Coleoptera	2.9	2.45	1.18	0.24
Eucera	0.332	0.619	0.54	0.59
Lasioglossum	1.09	0.919	1.19	0.23
Osmiini	-0.289	1.27	-0.23	0.82
Vanessa	0.379	0.686	0.55	0.58
time of visit	-4.33e-06	3.52e-05	-0.12	0.9
length of visit	-0.0119	0.00763	-1.56	0.12
AIC: 243.3
Moraea sisyrinchium
Probability of pollen deposition:
	Estimate	Std. Error	z	value	Pr(>|z|)
control pollen	6.27	9.2	0.68	0.4954
Andrena	2.41	0.972	2.48	0.0131	*
Anthophora	2.19	0.734	2.98	0.0029	**
Ceratina	18.3	2800	0.01	0.9948
Chelostoma	1.12	1.07	1.04	0.2981
Eucera	2.38	1.01	2.37	0.018	*
Lasioglossum	18.4	1480	0.01	0.9901
Oxytherea	18.8	2790	0.01	0.9946
time of visit	-0.000137	0.000182	-0.75	0.4504
length of visit	-0.00419	0.027	-0.16	0.8765
AIC: 120.2
Pollen grains deposited:
	Estimate	Std. Error	z	value	Pr(>|z|)
control pollen	1.62	4.57	0.36	0.723
Andrena	1.13	0.666	1.69	0.091	.
Anthophora	1.56	0.608	2.57	0.01	*
Ceratina	0.246	1.08	0.23	0.819
Chelostoma	-0.64	0.944	-0.68	0.498
Eucera	1.26	0.706	1.79	0.073	.
Lasioglossum	0.686	0.784	0.87	0.382
Oxytherea	1.07	1.37	0.78	0.434
time of visit	1.6e-05	9.03e-05	0.18	0.859
length of visit	-0.0119	0.00851	-1.39	0.163
AIC: 785.7
Nonea obtusifolia
Probability of pollen deposition:
	Estimate	Std. Error	z	value	Pr(>|z|)
control pollen	2.32	4.47	0.52	0.60395
Andrena	19	4610	0	0.99672
Anthophora	18.4	3760	0	0.99608
Eucera	2.57	0.772	3.32	0.00089	***
Osmiini	19.2	4610	0	0.99668
time of visit	-6.29e-05	0.000106	-0.59	0.55296
length of visit	0.0923	0.174	0.53	0.59495
AIC: 61.14
Pollen grains deposited:
	Estimate	Std. Error	z	value	Pr(>|z|)
control pollen	1.79	1.13	1.58	0.113
Andrena	-0.465	0.798	-0.58	0.56
Anthophora	1.19	0.66	1.81	0.071	.
Eucera	0.859	0.386	2.23	0.026	*
Osmiini	0.945	0.8	1.18	0.237
time of visit	3.18e-05	2.58e-05	1.23	0.218
length of visit	0.0192	0.0363	0.53	0.596
AIC: 743.2
Ochthodium aegyptiacum
Probability of pollen deposition:
	Estimate	Std. Error	z	value	Pr(>|z|)
control pollen	3.65	6.9	0.53	0.6
Andrena	0.778	1.26	0.62	0.54
Bombylius	16.8	6210	0	1
Diptera	17.2	7590	0	1
Lasioglossum	16.8	4810	0	1
time of visit	-1.89e-05	0.00017	-0.11	0.91
length of visit	-0.0247	0.171	-0.14	0.89
AIC: 39.43
Pollen grains deposited:
	Estimate	Std. Error	z	value	Pr(>|z|)
control pollen	5.35	0.816	6.56	5.4e-11	***
Andrena	0.706	0.2	3.52	0.00043	***
Bombylius	0.63	0.448	1.4	0.16008
Diptera	1.09	0.615	1.78	0.07572	.
Lasioglossum	0.414	0.364	1.14	0.25486
time of visit	-4.61e-06	1.96e-05	-0.24	0.814
length of visit	-0.0164	0.02	-0.82	0.41337
AIC: 1186
Ornithogalum narbonense
Probability of pollen deposition:
	Estimate	Std. Error	z	value	Pr(>|z|)
control pollen	0.658	4.42	0.15	0.882
Bombylius	1.82	0.953	1.91	0.056	.
Chelostoma	1.65	0.944	1.75	0.08	.
Lasioglossum	17.9	2450	0.01	0.994
Osmiini	18	3260	0.01	0.996
Usia	0.0888	0.836	0.11	0.915
time of visit	-4.59e-06	0.000102	-0.04	0.964
length of visit	0.0148	0.0224	0.66	0.509
AIC: 83.47
Pollen grains deposited:
	Estimate	Std. Error	z	value	Pr(>|z|)
control pollen	5.34	1.51	3.53	0.00042	***
Bombylius	0.0496	0.394	0.13	0.89987
Chelostoma	0.35	0.402	0.87	0.38338
Lasioglossum	0.253	0.497	0.51	0.61006
Osmiini	0.938	0.614	1.53	0.12638
Usia	0.355	0.453	0.78	0.43249
time of visit	-3.94e-05	3.46e-05	-1.14	0.25523
length of visit	0.0067	0.00858	0.78	0.4349
AIC: 782.6
Phlomis viscosa
Probability of pollen deposition:
	Estimate	Std. Error	z	value	Pr(>|z|)
control pollen	-38.3	21.5	-1.78	0.075	.
Anthophora	19.2	9240	0	0.998
Apis	15.5	5040	0	0.998
Synhalonia	3.23	3.58	0.9	0.368
Trachusa	10.3	6.32	1.63	0.103
Xylocopa	23.9	3230	0.01	0.994
time of visit	0.000956	0.000533	1.8	0.073	.
length of visit	0.704	0.556	1.27	0.206
AIC: 40.26
Pollen grains deposited:
	Estimate	Std. Error	z	value	Pr(>|z|)
control pollen	1.49	1.15	1.29	0.19634
Anthophora	0.818	0.672	1.22	0.22371
Apis	2.07	0.555	3.73	0.00019	***
Synhalonia	1.37	0.428	3.21	0.00134	**
Trachusa	1.71	0.369	4.63	3.6e-06	***
Xylocopa	1.91	0.41	4.65	3.3e-06	***
time of visit	1.69e-05	3.23e-05	0.52	0.60227
length of visit	0.0191	0.0103	1.86	0.06257	.
AIC: 1083
Prasium majus
Probability of pollen deposition:
	Estimate	Std. Error	z	value	Pr(>|z|)
control pollen	-2.46	5.21	-0.47	0.64
Anthophora	1.35	1.34	1.01	0.31
Apis	1.3	0.849	1.53	0.13
Lasioglossum	-2.29	1.4	-1.64	0.1
Osmiini	14.9	1690	0.01	0.99
time of visit	9.33e-05	0.000129	0.72	0.47
length of visit	0.0286	0.0421	0.68	0.5
AIC: 72.89
Pollen grains deposited:
	Estimate	Std. Error	z	value	Pr(>|z|)
control pollen	-0.1	0.985	-0.1	0.919
Anthophora	0.528	0.4	1.32	0.1871
Apis	0.464	0.281	1.66	0.0978	.
Lasioglossum	1.37	1.08	1.26	0.2063
Osmiini	-0.174	0.807	-0.22	0.8288
time of visit	6.86e-05	2.36e-05	2.9	0.0037	**
length of visit	0.00237	0.00594	0.4	0.6897
AIC: 948.7
Ruta chalepensis
Probability of pollen deposition:
	Estimate	Std. Error	z	value	Pr(>|z|)
control pollen	-3.1	3.16	-0.98	0.327
Apis	2.03	0.983	2.07	0.038	*
Diptera	1.6	1.29	1.24	0.214
Hylaeus	-0.472	1.09	-0.43	0.664
Lasioglossum	16.2	1900	0.01	0.993
syrphid	0.367	1.23	0.3	0.766
time of visit	8.24e-05	6.71e-05	1.23	0.22
length of visit	0.0582	0.0502	1.16	0.246
AIC: 80.51
Pollen grains deposited:
	Estimate	Std. Error	z	value	Pr(>|z|)
control pollen	3.29	0.975	3.37	0.00075	***
Apis	0.897	0.355	2.53	0.01141	*
Diptera	0.586	0.44	1.33	0.18285
Hylaeus	-0.171	0.643	-0.27	0.79013
Lasioglossum	-1.32	0.699	-1.88	0.05958	.
syrphid	-0.298	0.504	-0.59	0.55479
time of visit	2.65e-06	2.13e-05	0.12	0.90113
length of visit	0.00395	0.00599	0.66	0.50983
AIC: 982.6
Salvia fruticosa
Probability of pollen deposition:
	Estimate	Std. Error	z	value	Pr(>|z|)
control pollen	-0.558	1.45	-0.39	0.7
Anthophora	1.34	0.827	1.63	0.104
Apis	0.39	0.576	0.68	0.499
Bombylius	-0.851	1.26	-0.67	0.5
Chelostoma	16.9	1380	0.01	0.99
Eucera	0.846	1.08	0.79	0.432
Lasioglossum	0.758	1.33	0.57	0.57
Osmiini	0.982	0.829	1.18	0.236
Synhalonia	0.711	1.1	0.65	0.517
syrphid	-16.9	1310	-0.01	0.99
Xylocopa	1.43	1.04	1.37	0.172
time of visit	-2.1e-06	3.22e-05	-0.07	0.948
length of visit	0.0483	0.0213	2.27	0.023	*
AIC: 233
Pollen grains deposited:
	Estimate	Std. Error	z	value	Pr(>|z|)
control pollen	-0.558	1.04	-0.54	0.59002
Anthophora	0.544	0.582	0.94	0.34911
Apis	1.65	0.474	3.48	0.00049	***
Bombylius	-1.83	1.56	-1.17	0.24149
Chelostoma	0.896	0.799	1.12	0.26209
Eucera	0.502	0.806	0.62	0.53311
Lasioglossum	-0.0178	0.792	-0.02	0.98208
Osmiini	0.417	0.609	0.68	0.49411
Synhalonia	-2.11	1.01	-2.09	0.03665	*
Xylocopa	1.7	0.693	2.45	0.01439	*
time of visit	5.38e-05	2.35e-05	2.29	0.02201	*
length of visit	0.00269	0.00615	0.44	0.6616
AIC: 801.2
Scandix verna
Probability of pollen deposition:
	Estimate	Std. Error	z	value	Pr(>|z|)
control pollen	-2.42	4.73	-0.51	0.61
Andrena	1.29	0.849	1.52	0.13
Apis	-0.671	1.62	-0.42	0.68
Diptera	-0.707	0.898	-0.79	0.43
Hylaeus	0.0754	1.11	0.07	0.95
Lasioglossum	1.58	1.31	1.2	0.23
syrphid	1.75	1.35	1.3	0.19
Trichodes	-1.24	1.3	-0.96	0.34
wasp	16.2	1380	0.01	0.99
time of visit	6.44e-05	0.000111	0.58	0.56
length of visit	0.0492	0.0334	1.47	0.14
AIC: 121.9
Pollen grains deposited:
	Estimate	Std. Error	z	value	Pr(>|z|)
control pollen	4.91	2.39	2.05	0.04	*
Andrena	1	0.512	1.96	0.0504	.
Apis	0.929	1.24	0.75	0.4524
Diptera	-1.57	0.663	-2.37	0.018	*
Hylaeus	-0.0431	0.706	-0.06	0.9514
Lasioglossum	1.95	0.646	3.02	0.0026	**
syrphid	1.61	0.622	2.6	0.0094	**
Trichodes	-2.05	1.11	-1.85	0.064	.
wasp	1.49	0.888	1.68	0.0934	.
time of visit	-6.19e-05	5.54e-05	-1.12	0.2636
length of visit	0.0101	0.0131	0.77	0.44
AIC: 703.6
Stachys neurocalycina
Probability of pollen deposition:
	Estimate	Std. Error	z	value	Pr(>|z|)
control pollen	-2.96	2.61	-1.14	0.256
Apis	1.12	0.627	1.79	0.073	.
Bombylius	0.167	1.68	0.1	0.921
Ceratina	16.6	1700	0.01	0.992
Coleoptera	16.6	1700	0.01	0.992
Eucera	-0.169	0.982	-0.17	0.863
Osmiini	0.662	0.706	0.94	0.349
syrphid	2.05	1.41	1.46	0.145
time of visit	7.12e-05	6.22e-05	1.14	0.252
length of visit	-0.0122	0.109	-0.11	0.911
AIC: 142.3
Pollen grains deposited:
	Estimate	Std. Error	z	value	Pr(>|z|)
control pollen	-2.02	1.28	-1.58	0.1141
Apis	1.53	0.436	3.52	0.00044	***
Bombylius	2.45	1.04	2.36	0.0183	*
Ceratina	-0.364	0.873	-0.42	0.67654
Coleoptera	-1.84	1.09	-1.7	0.08998	.
Eucera	0.442	0.776	0.57	0.5686
Osmiini	1.17	0.484	2.42	0.01532	*
syrphid	-0.228	0.8	-0.28	0.77594
time of visit	9.27e-05	2.95e-05	3.15	0.00165	**
length of visit	-0.0161	0.0676	-0.24	0.81141
AIC: 541.7
Tordylium carmeli
Probability of pollen deposition:
	Estimate	Std. Error	z	value	Pr(>|z|)
control pollen	-6.82	4.91	-1.39	0.164
Andrena	3.37	1.53	2.2	0.028	*
Apis	-0.333	1.59	-0.21	0.834
Coleoptera	-0.339	1.59	-0.21	0.832
Diptera	1	0.658	1.52	0.128
Hylaeus	1.05	1.29	0.81	0.417
Lasioglossum	1.32	0.768	1.71	0.086	.
Osmiini	15.8	1690	0.01	0.993
syrphid	2.05	0.916	2.24	0.025	*
wasp	16	1690	0.01	0.992
time of visit	0.000153	0.00011	1.4	0.161
length of visit	0.0623	0.066	0.94	0.346
AIC: 134.1
Pollen grains deposited:
	Estimate	Std. Error	z	value	Pr(>|z|)
control pollen	-4.03149	1.99322	-2.02	0.0431	*
Andrena	2.47499	0.599155	4.13	3.6e-05	***
Apis	-1.7848	1.40129	-1.27	0.2028
Coleoptera	0.791349	0.647364	1.22	0.2215
Diptera	-0.055208	0.379048	-0.15	0.8842
Hylaeus	0.390336	0.66359	0.59	0.5564
Lasioglossum	1.09212	0.382885	2.85	0.0043	**
Osmiini	-0.30544	0.799926	-0.38	0.7026
syrphid	0.579702	0.392189	1.48	0.1394
wasp	0.124361	0.776148	0.16	0.8727
time of visit	0.000125	4.4e-05	2.85	0.0043	**
length of visit	0.035183	0.01699	2.07	0.0384	*
AIC: 707.8
