# Supplementary material for: Pollinator importance networks illustrate the crucial value of bees in a highly speciose plant community
Source: Sci Rep. 2017 Aug 21;7:8389. doi: 10.1038/s41598-017-08798-x (PMC5566368; doi:10.1038/s41598-017-08798-x)
Supplement: Supplementary file 6 — Supplementary Table S6 [file 41598_2017_8798_MOESM6_ESM.xls]

## Sheet: Supplementary Table S6
		Full network			Small sample sizes removed			More precise taxonomic resolution			Early season flowering			Late season flowering			Only significantly effective visitors included
		V	PE	PI	V	PE	PI	V	PE	PI	V	PE	PI	V	PE	PI	PE	PI
No. interactions		2270			2097			2270			1337			1582			1307
No. links		179			89			250			112			129			61
H’2	Observed value	0.55	0.51	0.62	0.66	0.63	0.71	0.62	0.59	0.68	0.56	0.5	0.61	0.6	0.53	0.65	0.77	0.82
	Null mean	0.01±0.0003	0.01±0.0003	0.01±0.0003	0.004±0.0003	0.004±0.0003	0.01±0.0003	0.01±0.0004	0.01±0.0004	0.01±0.0004	0.01±0.001	0.01±0.0004	0.01±0.001	0.01±0.0004	0.01±0.0004	0.01±0.0004	0.004±0.0003	0.01±0.0003
	corrected value	0.55	0.5	0.61	0.65	0.63	0.71	0.61	0.58	0.68	0.55	0.49	0.6	0.66	0.53	0.64	0.77	0.81
	z-score	1825.33	1680	2047.73	2180	2093.33	2362.67	1530	1442.5	1687.5	1102	1225	1202	1647.5	1320	1605	2560	2706.67
Weighted NODF	Observed	24.59	16.45	21.58	13.03	9.57	12.37	17.3	12.72	15.94	25.31	21.26	27.62	23.75	16.73	21.81	9.74	12.33
	Null mean	43.24±2.49	9.39±5.39	38.96±2.72	17.41±4.28	1.99±3.3	26.51±3.69	47.8±2.49	26.63±3.66	47.16±2.6	43.79±3.74	24.39±2.1	44.04±3.88	40.56±3.81	2.07±3.43	36.04±4.22	2.94±4.04	31.26±2.92
	corrected value	-18.65	7.07	-17.38	13.04	7.58	-14.15	-30.5	-13.91	-31.22	-18.47	-3.13	-16.42	-16.81	14.67	-14.23	6.8	-18.93
	z-score	-7.48	1.31	-6.4	-1.02	2.29	-3.83	-12.27	-3.8	-12	-4.93	-1.5	-4.24	-4.41	4.27	-3.38	1.69	-6.48
Evenness	Observed value	0.68	0.73	0.66	0.68	0.69	0.65	0.65	0.7	0.68	0.66	0.73	0.64	0.67	0.72	0.64	0.63	0.61
	Null mean	0.88±0.0001	0.93±0.0001	0.86±0.0001	0.91±0.0001	0.91±0.0001	0.88±0.00001	0.87±0.0001	0.93±0.0001	0.85±0.0001	0.84±0.0002	0.92±0.0002	0.84±0.0002	0.87±0.0002	0.92±0.0002	0.85±0.0001	0.91±0.0001	0.87±0.0001
	corrected value	-0.2	-0.2	-0.2	-16.73	-0.23	-0.24	-0.22	-0.23	-0.23	-0.19	-0.2	-0.2	-0.2	-0.2	-0.21	-0.28	-0.26
	z-score	-1950	-1960	-2030	-2380	-2250	-23500	-2190	-2330	-2310	-925	-980	-985	-1010	-1015	-980	-2760	-2630
Connectance	Observed value	0.28	0.25	0.25	0.2	0.19	0.19	0.21	0.18	0.18	0.3	0.28	0.28	0.29	0.25	0.25	0.15	0.15
	Null mean	0.90±0.006	0.99±0.002	0.92±0.006	0.99±0.004	0.99±0.001	0.98±0.01	0.9±0.01	0.98±0.003	0.9±0.01	0.91±0.01	0.96±0.01	0.87±0.01	0.93±0.01	0.999±0.001	0.94±0.01	0.99±0.002	0.96±0.01
	corrected value	-0.61	-0.75	-0.68	-0.71	-0.81	-0.79	-0.68	-0.81	-0.72	-0.62	-0.68	-0.59	-0.64	-0.75	-0.69	-0.85	-0.81
	z-score	-102.33	-375.5	-113.17	-197	-812	-158.4	-136.6	-269	-143.92	-68.56	-113.67	-73.5	-91.43	-749	-77.63	-423	-115.43
Visitor generality	Observed value	7.13	7.53	6.99	6.03	6.75	6.34	5.6	5.32	5.52	4.9	5.15	4.66	5.09	5.42	5.06	4.65	4.94
	Null mean	22.71±0.02	22.72±0.02	22.73±0.02	22.79±0.01	22.79±0.02	22.79±0.01	22.48±0.02	22.51±0.02	22.53±0.02	13.84±0.01	13.85±0.01	13.86±0.01	15.8±0.01	15.82±0.01	15.82±0.01	20.82±0.01	20.82±0.01
	corrected value	-15.58	-15.19	-15.73	5.04	-16.05	-16.45	-17.19	-17.19	-17.01	-8.93	-8.7	-9.19	-10.72	-10.4	-10.76	-16.17	-15.88
	z-score	-973.44	-1012.33	-983.25	-1197.21	-1069.73	-1265.39	-1227.71	-811.52	-850.3	-744.5	-621.5	-919	-893.08	-799.77	-879.4	-1155.29	-1221.46
Plant generality	Observed value	3.97	5.18	3.33	2.96	3.16	2.52	4.9	6.22	3.9	3.93	5.5	3.51	3.93	5.18	3.38	2.71	2.14
	Null mean	13.00±0.01	17.11±0.01	11.00±0.01	11.71±0.01	11.62±0.01	9.63±0.01	20.55±0.02	28.77±0.03	16.63±0.02	10.66±0.01	15.91±0.02	9.62±0.01	12.79±0.01	16.1±0.01	10.65±0.01	11.03±0.01	8.68±0.01
	corrected value	-9.03	-11.93	-7.67	-8.76	-8.46	-7.11	-6.81	-22.54	-12.72	-6.74	-10.41	-6.11	-8.86	-10.92	-7.27	-8.32	-6.54
	z-score	-902.6	-1084.55	-958.25	-1251.14	-1057.25	-1185.17	-973.14	-812.33	-748.35	-673.5	-638.47	-763.88	-886.1	-839.85	-780.13	-1189	-1089.83
