# Supplementary material for: Pollinator importance networks illustrate the crucial value of bees in a highly speciose plant community
Source: Sci Rep. 2017 Aug 21;7:8389. doi: 10.1038/s41598-017-08798-x (PMC5566368; doi:10.1038/s41598-017-08798-x)
Supplement: Supplementary file 7 — Supplementary Table S7 [file 41598_2017_8798_MOESM7_ESM.xlsx]

## Sheet: Supplementary Table S7
Supplementary Table S6:Species level network metrics d’, species strength and weighted closeness centrality for plants and visitor groups in the V, PE and PI networks.
	d'						species strength					weighted closeness centrality
	V	PE	PI				V	PE	PI				V	PE	PI
plants						plants						plants
Allium trifoliatum	0.425478	0.252962	0.353099			Allium trifoliatum	0.392	0.606	0.356			Allium trifoliatum	0.0586237	0.0446802	0.0524358
Asphodelus aestivus	0.287755	0.254277	0.413755			Asphodelus aestivus	0.347	0.47	0.245			Asphodelus aestivus	0.0488255	0.051978	0.0480346
Bellevalia flexuosa	0.267088	0.217097	0.242636			Bellevalia flexuosa	0.473	0.5	0.467			Bellevalia flexuosa	0.0458366	0.0506488	0.0440957
Centaurea cyanoides	0.277569	0.300691	0.23394			Centaurea cyanoides	1.377	0.849	0.615			Centaurea cyanoides	0.0500773	0.0391705	0.0488355
Cistus incanus	0.236059	0.369861	0.283243			Cistus incanus	1.781	1.839	1.807			Cistus incanus	0.0468051	0.0384089	0.0434363
Cistus salvifolius	0.409477	0.669501	0.470584			Cistus salvifolius	2.554	1.314	2.165			Cistus salvifolius	0.0523142	0.030131	0.0492219
Convolvulus coelesyriacus	0.374181	0.287982	0.330224			Convolvulus coelesyriacus	1.244	1.844	1.808			Convolvulus coelesyriacus	0.0413426	0.0355025	0.0416865
Cynoglossum creticum	0.42926	0.47118	0.389532			Cynoglossum creticum	1.48	1.122	1.51			Cynoglossum creticum	0.0454242	0.0434021	0.0466737
Echium judaeum	0.522114	0.216041	0.458643			Echium judaeum	0.999	0.824	1.036			Echium judaeum	0.0516077	0.0421058	0.0548854
Hirschfeldia incana	0.191741	0.364051	0.291956			Hirschfeldia incana	1.811	1.887	1.758			Hirschfeldia incana	0.0471758	0.0372053	0.0431452
Linum pubescens	0.710377	0.595085	0.654564			Linum pubescens	1.66	0.815	0.626			Linum pubescens	0.0435229	0.0361602	0.0413175
Lomelosia prolifera	0.442094	0.183087	0.376949			Lomelosia prolifera	1.483	1.274	1.284			Lomelosia prolifera	0.042868	0.0478695	0.039865
Moraea sisyrinchium	0.365499	0.328676	0.49004			Moraea sisyrinchium	2.162	2.073	1.935			Moraea sisyrinchium	0.0438038	0.0325349	0.0461057
Nonea obtusifolia	0.639133	0.226644	0.471998			Nonea obtusifolia	0.5	0.64	0.626			Nonea obtusifolia	0.0517078	0.0490713	0.0511543
Ochthodium aegyptiacum	0.444285	0.482802	0.37203			Ochthodium aegyptiacum	0.556	0.696	0.419			Ochthodium aegyptiacum	0.0589421	0.0417544	0.0535972
Ornithogalum narbonense	0.49592	0.39861	0.429567			Ornithogalum narbonense	1.516	1.26	1.888			Ornithogalum narbonense	0.0406393	0.0370242	0.0334101
Phlomis viscosa	0.851625	0.686048	0.637624			Phlomis viscosa	2.691	2.722	2.854			Phlomis viscosa	0.0218523	0.0362515	0.0199188
Prasium majus	0.379112	0.200634	0.294978			Prasium majus	0.287	0.433	0.23			Prasium majus	0.0528004	0.050598	0.0499809
Ruta chalepensis	0.374214	0.447735	0.513778			Ruta chalepensis	0.971	1.181	1.165			Ruta chalepensis	0.0472068	0.0451416	0.0462333
Salvia fruticosa	0.220904	0.242173	0.337924			Salvia fruticosa	0.836	1.216	0.464			Salvia fruticosa	0.0473617	0.0374866	0.0486448
Scandix verna	0.36475	0.483312	0.490882			Scandix verna	1.912	1.448	1.741			Scandix verna	0.0468011	0.0375103	0.0415397
Stachys neurocalycina	0.260847	0.290253	0.409117			Stachys neurocalycina	0.575	0.603	0.337			Stachys neurocalycina	0.0489706	0.0458217	0.04796
Tordylium carmeli	0.41668	0.294063	0.403219			Tordylium carmeli	1.394	1.384	1.664			Tordylium carmeli	0.0491278	0.0405839	0.0417271
visitors						visitors						visitors
Andrena	0.54124	0.132593	0.376315			Andrena	3.63313	2.41344	4.03504			Andrena	0.0596269	0.0442722	0.0642508
ant	0.358489	0.549387	0.575385			ant	0.058562	0.0992825	0.0431567			ant	0.00582739	0.0100283	0.00483194
Anthophora	0.455031	0.164267	0.400313			Anthophora	1.73423	1.5351	1.47237			Anthophora	0.0505475	0.0384697	0.050465
Apis	0.530347	0.208955	0.379994			Apis	4.45641	2.95628	5.6436			Apis	0.0722917	0.0470657	0.0745497
Bombus	0.305893	0.245741	0.598775			Bombus	0.00892857	0.122633	0.0224302			Bombus	0.000960535	0.0122922	0.00259563
Bombylius	0.442554	0.392549	0.440368			Bombylius	1.00785	1.46817	0.687015			Bombylius	0.0351151	0.0363433	0.029818
Ceratina	0.295016	0.230397	0.497343			Ceratina	0.168522	0.684945	0.135772			Ceratina	0.0141945	0.030911	0.0123801
Chelostoma	0.412556	0.167358	0.401014			Chelostoma	0.555606	0.902178	0.479427			Chelostoma	0.0307945	0.0351958	0.0308105
Coleoptera	0.259943	0.139129	0.413322			Coleoptera	0.435968	0.620209	0.249561			Coleoptera	0.0262479	0.0291401	0.019851
Diptera	0.424839	0.48632	0.476289			Diptera	0.821609	1.38718	0.399899			Diptera	0.0409381	0.0328843	0.0209951
Eucera	0.598954	0.166274	0.306159			Eucera	1.99497	1.01727	1.59494			Eucera	0.0506978	0.0343988	0.048283
Eulasia	0.433677	0	0			Eulasia	0.02	0	0			Eulasia	0.00212487	0	0
Hemiptera	0.304881	0.562314	0.589811			Hemiptera	0.0319597	0.325856	0.0341995			Hemiptera	0.00328841	0.0226219	0.00382962
Hylaeus	0.437578	0.597172	0.435924			Hylaeus	0.192961	0.132226	0.0415522			Hylaeus	0.0166759	0.0101138	0.00428154
Lasioglossum	0.314005	0.147984	0.302116			Lasioglossum	2.14676	2.36324	2.56722			Lasioglossum	0.0591326	0.045094	0.0650872
Megachile	0.478309	0.540832	0.557141			Megachile	0.0643507	0.236924	0.0552679			Megachile	0.00636956	0.0178469	0.00590445
Orthoptera	0.384783	0	0			Orthoptera	0.0147059	0	0			Orthoptera	0.00154891	0	0
Osmiini	0.505241	0.172415	0.350838			Osmiini	1.76147	2.56488	1.9689			Osmiini	0.0536418	0.0461303	0.0514782
Oxytherea	0.338105	0.65995	0.644277			Oxytherea	0.0494174	0.504661	0.100937			Oxytherea	0.0049745	0.0306019	0.0104047
Panurgus	0.507011	0.548492	0.561589			Panurgus	0.047619	0.0869767	0.0400914			Panurgus	0.0049135	0.00904864	0.004551
Synhalonia	0.580059	0.689957	0.598724			Synhalonia	0.212008	0.122578	0.115716			Synhalonia	0.0185201	0.0114696	0.0122247
syrphid	0.289734	0.258323	0.40937			syrphid	0.807851	0.456019	0.496862			syrphid	0.0406736	0.024766	0.0316905
Trachusa	0.836925	0.733775	0.649117			Trachusa	0.542857	0.18365	0.520107			Trachusa	0.0366663	0.015546	0.0397166
Trichodes	0.346021	0.535152	0.614768			Trichodes	0.0891203	0.568113	0.0826541			Trichodes	0.00843661	0.0323885	0.00859085
Tropinota	0.322536	0.644396	0.539441			Tropinota	0.00990099	0.0689264	0.00453662			Tropinota	0.00106239	0.0073649	0.000535051
Usia	0.759255	0.601944	0.629652			Usia	1.63484	1.14584	1.67089			Usia	0.0425914	0.0293346	0.0401888
Vanessa	0.549965	0.154582	0.548307			Vanessa	0.213256	0.160721	0.162437			Vanessa	0.0181476	0.0143965	0.0157139
wasp	0.351255	0.657085	0.590076			wasp	0.0607098	0.460439	0.116833			wasp	0.00600014	0.0268518	0.011664
Xylocopa	0.570983	0.744881	0.608381			Xylocopa	0.224431	0.412259	0.258576			Xylocopa	0.0193504	0.0249518	0.0237495
